# Supplementary material for: Cocktail of Ropivacaine, Morphine, and Diprospan Reduces Pain and Prolongs Analgesic Effects after Total Knee Arthroplasty: A Prospective Randomized Controlled Trial
Source: Int J Clin Pract. 2024 Feb 28;2024:3697846. doi: 10.1155/2024/3697846 (PMC10917473; doi:10.1155/2024/3697846)
Supplement: Supplementary Materials — File 1: collecting raw data of Group A (control group). File 2: collecting raw data of Group B (LIA group). File 3: ICMJE Form for Disclosure of Potential Conflicts of Interest. [file 3697846.f1.zip]

Archive with 3 entries (3 files):
- File 1_ Collecting Raw data-Group A (Control).pdf
- File 2_Collecting Raw data-Group B (LIA M+B).pdf
- File 3_ICMJE Form for Disclosure of Potential Conflicts of Interest.pdf
